# Supplementary material for: Global burden of disease study on COPD in the older adult: comprehensive analysis of environmental factors and interaction effects
Source: Front Public Health. 2025 May 30;13:1597793. doi: 10.3389/fpubh.2025.1597793 (PMC12162481; doi:10.3389/fpubh.2025.1597793)
Supplement: Supplementary file 1 [file Table_1.XLSX]

## Sheet: Sheet1
	Ambient particulate matter pollution			Household air pollution from solid fuels			Ambient ozone pollution			Low temperature			High temperature
location	1990	2021	AAPC	1990	2021	AAPC	1990	2021	AAPC	1990	2021	AAPC	1990	2021	AAPC
Global	76.73[50.23,113.55]	76.29[54.62,95.48]	-0.21[-0.65,0.24]	231.41[180.7,277.41]	60.28[34.89,104.48]	-4.3[-4.56,-4.05]	49.16[10.71,86.42]	43.78[9.57,75.25]	-0.3[-0.77,0.18]	51.68[43.19,60.42]	27.8[21.99,33.89]	-2.09[-2.94,-1.23]	2.88[-1.37,9.57]	3.27[-0.71,9.12]	0.92[0.42,1.42]
High SDI	31.21[20.23,44.74]	12.59[8.71,16.74]	-2.92[-3.27,-2.58]	6.34[2.38,13.08]	0.04[0,0.38]	-14.93[-15.38,-14.47]	14.69[3.16,25.53]	10.81[2.36,18.79]	-0.93[-1.48,-0.38]	23[20.14,25.36]	16.93[14.55,18.7]	-1.29[-1.41,-1.16]	0.38[-0.81,1.93]	0.5[-0.63,2.08]	1.33[0.61,2.06]
High-middle SDI	103.04[63.47,159.21]	71.05[52.95,89.62]	-1.25[-1.5,-1]	226.78[160.86,288.7]	5.35[0.2,33.18]	-11.64[-12.34,-10.93]	56.83[12.02,99.17]	28.95[5.96,51.14]	-2.1[-2.65,-1.55]	70.06[59.35,80.4]	30.5[24.79,36.47]	-2.7[-3.48,-1.92]	2.31[-1.98,8.84]	1.44[-1.34,5.31]	-1.64[-2.32,-0.95]
Middle SDI	124.65[72.05,200.41]	123.16[86.14,154.54]	-0.24[-0.98,0.5]	495.77[387.63,590.62]	47.07[9.37,134.95]	-7.44[-8.2,-6.68]	83.08[17.79,145.1]	44.85[9.84,77.94]	-2.03[-2.74,-1.3]	96.8[79.58,114.16]	39.54[31.26,48.73]	-3.07[-4.19,-1.95]	3.26[-2.67,11.72]	3.03[-0.72,8.35]	-0.1[-0.68,0.48]
Low-middle SDI	78.73[46.12,121.2]	134.16[77.84,186.66]	1.71[0.86,2.56]	392.03[302.22,490.53]	247.43[158.29,352.3]	-1.48[-1.8,-1.15]	69.5[13.55,126.74]	123.64[26.77,210.14]	1.96[1.21,2.72]	29.68[15.05,47.97]	26.06[12.01,42.23]	-0.3[-0.6,0]	9.48[-1.01,26.15]	12.03[-0.67,29.77]	1.42[0.84,2]
Low SDI	63.12[36.98,96.85]	80.42[51.56,115]	0.65[-0.01,1.32]	344.7[262.51,431.88]	290.86[225.54,355.79]	-0.53[-1.01,-0.04]	64.88[12.49,118.7]	101.15[21.43,174.22]	1.51[0.7,2.33]	27.46[15.87,41.25]	24.46[13.81,36.72]	-0.63[-2.46,1.24]	5.56[-1.36,16.9]	7.11[-1.41,19.6]	0.25[-2.56,3.14]
Western Europe	32.81[15.21,56.82]	10.28[6.88,13.87]	-3.76[-4,-3.51]	0.21[0,1.77]	0.01[0,0.06]	-10.34[-10.53,-10.16]	12.72[2.8,22.3]	9.76[2.14,17.06]	-0.76[-2.1,0.59]	23.77[20.62,27.14]	17.52[14.88,20.07]	-1.25[-1.41,-1.08]	0.02[-0.48,0.5]	0.08[-0.26,0.46]	NS
Central Europe	49.58[27.34,77.95]	16.87[13.03,21.09]	-3.45[-3.86,-3.04]	24.72[6.42,73.1]	1.42[0.04,10.47]	-8.93[-9.61,-8.23]	22.34[4.89,39.41]	7.41[1.6,13.24]	-3.82[-5.1,-2.51]	27.79[24.39,31.37]	15.22[13.15,17.15]	-2.32[-2.67,-1.96]	0.05[-1.01,1.25]	0.26[-0.63,1.37]	NS
Eastern Europe	63.26[28.63,103.67]	8.08[4.96,11.74]	-6.61[-7.29,-5.93]	6.29[1.46,24.46]	0.39[0.05,2.04]	-8.62[-9.58,-7.64]	23.31[4.81,41.53]	3.16[0.65,5.77]	-6.24[-6.94,-5.54]	31.26[27.55,33.54]	9.78[8.16,11.24]	-3.81[-4.72,-2.9]	-0.04[-0.66,0.54]	0.13[-0.32,0.57]	NS
East Asia	239.34[112.27,432.1]	165.28[117.14,212.43]	-1.24[-1.51,-0.98]	950.38[717,1157.29]	52.1[13.13,159.77]	-9.04[-9.99,-8.09]	165.39[34.74,290]	55.27[11.45,98.7]	-3.57[-4.15,-2.98]	206.01[167.91,241.78]	64.02[50.85,78.64]	-3.92[-5.09,-2.74]	7.07[-6.22,26.71]	3.08[-2.41,10.76]	-2.81[-3.6,-2.01]
Central Asia	43.61[19.87,80.94]	31.69[22.23,41.77]	-1.03[-2.18,0.14]	51.81[23.02,99.31]	9.37[4.42,19.97]	-5.31[-5.81,-4.81]	32.41[6.45,56.58]	16[3.07,29.56]	-1.99[-2.75,-1.22]	32.5[27.91,36.14]	19.02[16.2,21.93]	-1.7[-2.84,-0.54]	0.77[-1.32,3.03]	1.19[-0.65,3.25]	1.83[-1.05,4.78]
South Asia	107.18[56.32,174.5]	188.8[120.2,252.56]	1.7[0.71,2.7]	490.02[369.02,627.14]	275.93[180.12,393.83]	-1.75[-2.2,-1.3]	99.83[19.17,182.46]	167.6[36.29,284.79]	1.76[0.96,2.58]	34.93[13.67,61.09]	31.48[12.02,52.82]	-0.2[-0.57,0.16]	13.07[-2.24,36.54]	14.92[-1.66,37.69]	0.02[-2.35,2.44]
Southeast Asia	55.36[24.36,100.09]	57.18[38.37,76.26]	0.07[-0.09,0.23]	235.09[170.01,297.88]	66.67[27.1,125.56]	-4.05[-4.15,-3.95]	9.02[1.7,18.06]	19.89[3.97,36.29]	2.6[-1.32,6.68]	6.32[3.07,10.05]	4.04[2.15,6.07]	-1.9[-2.31,-1.48]	1.19[-0.3,2.63]	2.18[1.06,4.11]	NS
High-income North America	21.18[7.62,38.35]	8[3.77,12.83]	-2.94[-3.56,-2.33]	0.02[0,0.12]	0[0,0.02]	-5.08[-5.42,-4.74]	20.66[4.55,35.79]	15.23[3.29,26.62]	-0.86[-1.27,-0.44]	22.22[18.79,24.52]	24.48[20.55,27.26]	0.26[-0.03,0.56]	0.46[-1.52,2.86]	1.03[-1.35,4.55]	2.83[1.69,3.98]
Tropical Latin America	40.21[15.35,76.63]	19.26[10.72,29.24]	-2.25[-2.62,-1.88]	61.16[26.89,116.25]	4.72[0.72,16.96]	-8.01[-8.66,-7.36]	8.89[1.96,16.67]	13.86[3.05,24.52]	1.59[-0.94,4.19]	15.11[11,18.99]	8.7[6.4,10.99]	-1.58[-3.19,0.06]	-0.23[-0.93,1.12]	0[-0.34,0.72]	NS
Andean Latin America	49.49[23.84,79.4]	21.9[13.57,33.55]	-2.47[-2.99,-1.94]	37.76[17.31,65.39]	5.28[0.88,17.63]	-6.17[-6.71,-5.63]	2.77[0.54,5.65]	4.8[0.96,9.56]	2.18[-1.52,6.02]	13[10.27,15.98]	8.82[6.45,11.73]	-1.04[-1.28,-0.8]	-0.16[-0.32,-0.07]	-0.03[-0.14,0.14]	NS
Central Latin America	64.4[36.65,100.15]	25.34[17.78,33.9]	-2.8[-3.39,-2.2]	34.56[12.85,76.21]	9.43[2.77,29.43]	-4.28[-4.88,-3.68]	32.32[7.44,53.77]	10.67[2.34,19.17]	-3.46[-4.88,-2]	20.88[17.58,23.42]	13.7[11.18,15.71]	-1.64[-1.84,-1.45]	-0.14[-0.57,0.45]	0.41[-0.06,1.12]	NS
Southern Latin America	31.96[16.53,56.46]	22.06[12.43,34.77]	-1.15[-2.04,-0.25]	13.6[2.97,35.54]	0.6[0,5.85]	-9.72[-10.35,-9.1]	6.12[1.22,12.29]	6.19[1.2,12.21]	0.16[-0.14,0.46]	24.02[20.15,27.16]	19.53[16.67,21.96]	-0.41[-0.85,0.03]	0.16[-0.37,0.89]	0.11[-0.38,0.8]	1.77[0.35,3.22]
Central Sub-Saharan Africa	31.16[16.24,53.65]	27.36[15.88,42.89]	-0.42[-0.63,-0.21]	234.16[149.36,346.48]	177.01[101.68,299.98]	-0.91[-1.04,-0.78]	29.42[4.88,58.13]	33.96[5.79,70.46]	0.22[-2.22,2.71]	9[5.23,14.27]	6.41[3.75,10.7]	-1.49[-1.79,-1.19]	-1.72[-6.05,-0.47]	-0.87[-2.2,0.29]	NS
Eastern Sub-Saharan Africa	17.47[10.84,25.72]	15.44[9.51,23.55]	-0.31[-0.7,0.08]	201.28[150.02,246.48]	138.34[104.55,172.65]	-1.21[-1.3,-1.11]	10.07[1.87,19.04]	17.07[3.34,31.3]	1.71[-1.58,5.11]	18.35[12.8,23.41]	11.92[9.01,15.2]	-1.58[-2.05,-1.11]	0.25[-0.47,1.08]	0.44[-0.13,1.43]	NS
Western Sub-Saharan Africa	35.35[20.66,53.87]	30.72[17.96,46.22]	-0.47[-1.04,0.11]	111.75[80.29,142.7]	75.89[52.77,102.48]	-1.26[-1.47,-1.04]	14.46[2.78,26.51]	19.99[4.24,35.42]	0.96[-1.39,3.36]	2.1[0.51,3.94]	1.02[0.28,1.87]	-2[-2.62,-1.38]	3.35[1.46,6.39]	4.05[2.14,7.29]	1.37[0.86,1.88]
Southern Sub-Saharan Africa	46.29[32.1,62.57]	43.22[30.94,56.71]	-0.23[-0.89,0.42]	70.64[36.43,115.98]	27.59[14.16,53.05]	-2.98[-3.33,-2.63]	8.24[1.54,15.3]	15.58[3.21,27.93]	1.93[-1.89,5.9]	29.34[23.53,37.13]	26.36[21.8,30.98]	-0.4[-0.93,0.12]	-0.03[-0.69,0.91]	0.06[-0.6,0.96]	NS
North Africa and Middle East	60.43[42.32,79.64]	50.83[39.2,63.95]	-0.71[-1.22,-0.2]	37.61[19.58,69.26]	7.47[4.91,11.27]	-5.09[-5.17,-5]	32.65[6.24,59.79]	25.61[5.42,45.34]	-0.72[-1.35,-0.08]	27.32[19.5,34.88]	19.68[15.27,23.99]	-1.04[-1.41,-0.67]	2.92[-0.76,8.37]	3.32[-0.26,8.47]	0.16[-0.18,0.5]
Australasia	9.68[0.3,27.63]	8.26[4.78,12.05]	-0.95[-2.79,0.92]	0.2[0,1.9]	0.01[0,0.04]	-10.26[-10.99,-9.52]	2.27[0.37,5.38]	2.43[0.42,5.25]	0.41[-0.52,1.35]	24.43[20.18,27.79]	15.66[13.01,18.01]	-1.55[-2.01,-1.09]	0.19[-0.49,1.1]	0.11[-0.23,0.63]	0.62[-0.49,1.73]
High-income Asia Pacific	14.63[4.09,29.92]	7.03[4.01,10.65]	-2.46[-2.85,-2.08]	0.27[0.02,1.59]	0[0,0.02]	-13.98[-14.53,-13.43]	6.74[1.43,12.06]	6.03[1.28,10.68]	-0.41[-1.85,1.05]	13.79[11.66,15.42]	6.43[5.22,7.41]	-2.57[-3.28,-1.85]	0.23[-0.55,1.12]	0.12[-0.26,0.6]	NS
Caribbean	16.21[6.58,32.82]	19.6[9.77,33.15]	0.72[0.17,1.27]	26.91[13.84,41.39]	16.72[7.33,27.73]	-1.52[-1.71,-1.32]	5.63[1,10.71]	4.13[0.72,8.05]	-0.97[-3.38,1.5]	1.12[0.42,1.81]	1.11[0.47,1.71]	-0.54[-1.7,0.64]	-0.14[-0.39,-0.03]	-0.03[-0.17,0.2]	NS
Oceania	61.38[16.87,153.81]	64.98[22.27,153.15]	0.23[-0.01,0.47]	638.8[442.33,857.03]	485.81[331.47,667.02]	-0.88[-0.96,-0.8]	3.1[0.48,7.39]	2.06[0.41,4.02]	-2.45[-3.22,-1.66]	56.91[39.18,76.69]	45.22[32.87,59.23]	-0.78[-0.96,-0.59]	-0.61[-2.31,0.62]	-0.38[-1.46,0.63]	NS
